# Supplementary material for: The genetic prehistory of the Baltic Sea region
Source: Nat Commun. 2018 Jan 30;9:442. doi: 10.1038/s41467-018-02825-9 (PMC5789860; doi:10.1038/s41467-018-02825-9)
Supplement: Supplementary file 4 — Supplementary Data 1 [file 41467_2018_2825_MOESM4_ESM.xlsx]

## Sheet: Samples
Supplementary Data 1. Overview of sample information. Tabular compilation of archaeological information, processing strategy and results for all analysed samples (sheet 1) and corresponding experimental blanks (sheet 2).
Sample Name	Site location	Latitude	Longitude	Sample Information	Conventional Radiocarbon Age BP	Dating Lab number	95.4% CI calibrated radiocarbon age (calBCE)/ contextual dating (BCE)	Arch./Anthr. Sexing	Age estimation	Cultural attribution	sampled skeletal element	mg used for extraction	screening: # of merged quality filtered reads from shotgun sequencing	screening: % endogenous DNA	screening: average fragment length	screening: # of merged reads from sequencing of mtDNA enriched libraries	screening: average coverage on mtDNA	screening: entimated contamination on mtDNA	screening: % deamination at 5'-end	Genetic sex	mtDNA haplogroup	Y haplogroup	nuclear data produced by	UDG treatment	# of merged reads from deep sequencing/1240k capture	X-contamination estimate with ANGSD	SNPs overlapping 1240k	SNPs overlapping HO	data treatment for nuclear analyses	sequencing strategy for 1240k captured libraries
Ardu1	Ardu, Estonia	59.0604	25.213	Ardu I				male	maturus	Corded Ware Culture	URM2	77	10039616	5.763	59.5	1942522	155.849	1–3%	0.29	XY	T2a1a
Birzai1	Biržai, Lithuania	56.2073	24.7611	grave 1	3955 ± 30	Poz-64678	2570–2350 calBCE	male	30-35	Corded Ware/Battle Axe culture	ULM3	104	1354050	0.069	61.19	1574933	408.664	1–3%	0.3023	XX	U2e2a1
Donkalnis1	Donkalnis, Lithuania	55.8078	22.4222	grave 1			5500/5300–3100/2900	female	~20	Narva culture	LLM1	132	962861	0.139	50.52	925690	335.312	1–3%	0.2953	XX	U5b1		1240k capture	half	4241443		47228	24932	INCLUDE	Jena: single-end HiSeq4000 (75 cycles)
Donkalnis4	Donkalnis, Lithuania	55.8078	22.4222	grave 4	6995 ± 65	OxA-5924	6000–5740 calBCE	male	50-55	Kunda culture	Right ulnar diaphysis	109	1680324	0.069	49.67	190492	8.36876	1–3%	0.4345	XY	U5b2c1	I	1240k capture	half	4628529	too few reads	22005	11800	INCLUDE	Jena: single-end HiSeq4000 (75 cycles)
Donkalnis5	Donkalnis, Lithuania	55.8078	22.4222	grave 5	7140 ± 40	Poz-61589	6075–5920 calBCE	?	7-7.5	Kunda culture	LRM1	80	2021704	0.017	43.19	558394	114.334	1–3%	0.411	not assigned	K1b2
Donkalnis6	Donkalnis, Lithuania	55.8078	22.4222	grave 6	5770 ± 40	Poz-61574	4720–4530 calBCE	female	35-40	Narva culture	LRM1	52	1968734	11.747	60.96	2229438	1386.82	1–3%	0.3735	XX	U5a2e		1240k capture	half	28653234		933997	531688	INCLUDE	Tübingen: paired-end NextSeq500 (2x75bp); Kiel: paired-end HiSeq4000 (2x150 cycles)
Donkalnis7	Donkalnis, Lithuania	55.8078	22.4222	grave 7	6220 ± 90	Poz-61576	5460–4940 calBCE	male	~50	Narva culture	URM1	122	985837	10.442	52.33	341590	318.794	1–3%	0.3808	XY	U5a2d1	R1	1240k capture	half	4775561	0.67%(0.35–0.99%)	458738	248244	INCLUDE	Jena: single-end HiSeq4000 (75 cycles)
Gyvakarai1	Gyvakarai, Lithuania	55.9178	24.9131	grave 1	4030 ± 30	Poz-61584	2620–2470 calBCE	male	35-40	Corded Ware/Battle Axe culture	LRM2	73	2463673	59.626	51.39	7454704	2944.09	1–3%	0.386	XY	K1b2a	R1a1a1b	shotgun	no	939296938	0.97%(0.86–1.07%)	1096987	578029	INCLUDE	Jena: paired-end NextSeq500 (2x75 cycles), paired-end HiSeq4000 (2x75 cycles)
Joaoru1	Narva Joaorg, Estonia	59.2213	28.1228	Narva Joaorg I				male?	adolescent	Narva Culture	URM2	62	1046257	0.013	59.05	191225	0.0311425		0	not assigned
Joaoru2	Narva Joaorg, Estonia	59.2213	28.1228	Narva Joaorg II	7531±48	UBA-27357	6470–6250 calBCE		adult	Narva Culture	cranial fragment	165	1429484	0.03	70.11	360914	0.0190718		0	not assigned
Joaoru4	Narva Joaorg, Estonia	59.2213	28.1228	Narva Joaorg IV	7681±45	UBA-26079	6605–6440 calBCE		adult	Narva Culture	cranial fragment	134	843297	0.069	54.1	303999	0.0519042		0	not assigned
Kaapa1	Kääpa, Estonia	57.5228	27.0658	Kääpa I						Narva Culture	ULM2	48.4	996906	0.007	50.58	967165	1.64711		0.3712	not assigned
Kivisaare3	Kivisaare, Estonia	58.2723	26.0516	double burial,Kivisaare III	5796±37	UBA-25993	4730–4540 calBCE	male?	adult	Narva Culture	LLM3	54.7	1613703	0.979	65.64	1126907	313.525	1–3%	0.3046	XY	U4a1		1240k capture	half	4545118	0.69%(0.00-1.76%)	176533	95475	INCLUDE	Jena: single-end HiSeq4000 (75 cycles)
Kivisaare3a	Kivisaare, Estonia	58.2723	26.0516	double burial,Kivisaare IIIa				undtermined	adult	Narva Culture	LRM1	65.2	1104887	0.149	61.98	1655926	350.105	1–3%	0.3189	XX	U4a1
Kivisaare4	Kivisaare, Estonia	58.2723	26.0516	Kivisaare IV	5450 ± 40	Poz-10840	4360–4230 calBCE		older child	Narva Culture	ULM1	119.6	1022227	0.025	69.84	587069	153.795	1–3%	0.2685	not assigned	U5a2d
Kivutkalns153	Kivutkalns, Latvia	56.8521	24.272	grave 153	2542 ± 29	Hela-3744	800–545 calBCE	male		Late Bronze Age	tooth	48	1432306	2.999	44.47	178156	123.298	1–3%	0.3691	XY	U5a1a1	R1b1a2	1240k capture	half	4505198	0,86%(0.16–1.56%)	246417	134447	INCLUDE	Jena: single-end HiSeq4000 (75 cycles)
Kivutkalns164	Kivutkalns, Latvia	56.8521	24.272	grave 164	2385 ± 30	Hela-3739	730–390 calBCE	female		Late Bronze Age	tooth	92	1971322	0.472	47.45	82952	39.583	1–3%	0.4046	XY	U5a2a1	R1a1	1240k capture	half	3923240	4.36%(0.00–8.75%)	95172	51373	INCLUDE	Jena: single-end HiSeq4000 (75 cycles)
Kivutkalns19	Kivutkalns, Latvia	56.8521	24.272	grave 19	2403 ± 24	Hela-3746	730–400 calBCE	male		Late Bronze Age	tooth	63	3295463	13.078	48.73	2731804	2076.88	0–0.5%	0.3371	XY	H10a	R1a1a1b	1240k capture	half	33637173	1.03%(0.92–1.13%)	896471	514395	INCLUDE	Tübingen: paired-end NextSeq500 (2x75bp); Kiel: paired-end HiSeq4000 (2x150 cycles)
Kivutkalns194	Kivutkalns, Latvia	56.8521	24.272	grave 194	2298 ± 28	Hela-3737	405–230 calBCE	male?		Late Bronze Age	tooth	63	932869	1.44	49.08	5664096	527.6	0–0.5%	0.3261	XY	T1a1b	R1a1a	1240k capture	half	52910331	4.69%(2.70–6.68%)	130958	86467	INCLUDE	Tübingen: paired-end NextSeq500 (2x75bp); Kiel: paired-end HiSeq4000 (2x150 cycles)
Kivutkalns207	Kivutkalns, Latvia	56.8521	24.272	grave 207	2511 ± 30	Hela-3743	790–535 calBCE	female		Late Bronze Age	tooth	72	1635534	41.781	39.56	3274454	1439.82	1–3%	0.2593	XX	H1b2		1240k capture	half	27230778		915334	523684	INCLUDE	Tübingen: paired-end NextSeq500 (2x75bp); Kiel: paired-end HiSeq4000 (2x150 cycles)
Kivutkalns209	Kivutkalns, Latvia	56.8521	24.272	grave 209	2497 ± 30 and 2556 ± 30	Hela-3741, 3742	785–515 and 805–550 calBCE	female?		Late Bronze Age	tooth	65	1436947	6.616	52.39	1827018	1902.75	0–0.5%	0.3375	XY	J1b1a1	R1a1a	1240k capture	half	27381571	1.72%(1.51–1.94%)	807138	470579	INCLUDE	Tübingen: paired-end NextSeq500 (2x75bp); Kiel: paired-end HiSeq4000 (2x150 cycles)
Kivutkalns215	Kivutkalns, Latvia	56.8521	24.272	grave 215	2462 ± 27	Hela-3745	760–425 calBCE	female		Late Bronze Age	tooth	71	1503460	4.637	55.35	5889100	4783.94	0–0.5%	0.2747	XX	H1c		1240k capture	half	8405998		850417	492540	INCLUDE	Tübingen: paired-end NextSeq500 (2x75bp); Kiel: paired-end HiSeq4000 (2x150 cycles)
Kivutkalns222	Kivutkalns, Latvia	56.8521	24.272	grave 222	2423 ± 26	Hela-3736	745–400 calBCE	male		Late Bronze Age	tooth	96	1164667	1.928	55.67	2951087	2203.62	0–0.5%	0.3539	XY	U5a1c1	R1a1	1240k capture	half	20383397	2.33%(1.99–2.67%)	641886	382691	INCLUDE	Tübingen: paired-end NextSeq500 (2x75bp); Kiel: paired-end HiSeq4000 (2x150 cycles)
Kivutkalns25	Kivutkalns, Latvia	56.8521	24.272	grave 25	2545 ± 30	Hela-3738	800–545 calBCE	male		Late Bronze Age	tooth	65	1532141	2.12	56.84	3055195	2950.25	0–0.5%	0.2986	XY	H28a	R1a1a1b	1240k capture	half	13267340	3.02%(2.70–3.34%)	682042	407136	INCLUDE	Tübingen: paired-end NextSeq500 (2x75bp); Kiel: paired-end HiSeq4000 (2x150 cycles)
Kivutkalns42	Kivutkalns, Latvia	56.8521	24.272	grave 42	2573 ± 30	Hela-3740	810–560 calBCE	female		Late Bronze Age	tooth	39	1094502	1.873	41.16	553803	251.173	1–3%	0.3032	XX	H1b1		1240k capture	half	13338830		585203	352389	INCLUDE	Tübingen: paired-end NextSeq500 (2x75bp); Kiel: paired-end HiSeq4000 (2x150 cycles)
Koljala1	Kõljala, Estonia	58.2103	22.4316	Kõljala I	5180±44	UBA-27363	4230–3810 calBCE	male?	adult	Combed Ware Culture	LLpM1	54.4	1168010	0.187	47	325736	46.7358	0–2%	0.2166	XY	U4a
Koljala3	Kõljala, Estonia	58.2103	22.4316	Kõljala III	4914±32	UBA-25996	3770–3640 calBCE	male?	adult	Combed Ware Culture	URM3	31.3	1104218	0.082	63.69	1028310	285.512	1–3%	0.2738	XY	U4a2
Konnu1	Kõnnu, Estonia	58.1951	22.4047	Kõnnu I	6297±29	KIA-49481	5320–5210 calBCE		adolescent	Narva Culture/ Combed Ware Culture	LM1 or 2	96.6	1128439	1.661	44.51	840194	23.0786	0–2%	0.2914	XX	U4a1
Konnu2a	Kõnnu, Estonia	58.1951	22.4047	double burial, Kõnnu IIa, prev. II	6222±33BP	UBA-25997	5310–5060 calBCE		older child	Narva Culture/ Combed Ware Culture	URM1	88	508512	0.16	47.78	372341	15.1592	0–2%	0.2376	XY	U2e2a
Konnu2b	Kõnnu, Estonia	58.1951	22.4047	double burial, Kõnnu IIb, prev. IIa					younger child	Narva Culture/ Combed Ware Culture	LLM1	40.4	645309	1.093	52.1	447240	35.9358	1–3%	0.2853	XY	U5b1a
Kretuonas1	Kretuonas 1B, Lithuania	55.26	26.098	grave 1	5350 ± 130	OxA-5935	4460–3820 calBCE	female	20-25	Narva culture	LRM2	94	1247076	3.932	51.28	780783	949.934	1–3%	0.3347	XX	U5b1		1240k capture	half	4036644		297696	160977	INCLUDE	Jena: single-end HiSeq4000 (75 cycles)
Kretuonas2	Kretuonas 1B, Lithuania	55.26	26.098	grave 2			5500/5300–3100/2900	?	14-16	Narva culture	URM1	95	1233738	3.052	55.74	2856796	3045.51	1–3%	0.3448	XY	U5b2b	I2a1b	1240k capture	half	11704861	1.69%(1.40–1.98%)	634269	382338	INCLUDE	Tübingen: paired-end NextSeq500 (2x75bp); Kiel: paired-end HiSeq4000 (2x150 cycles)
Kretuonas3	Kretuonas 1B, Lithuania	55.26	26.098	grave 3	5580 ± 65	OxA-5926	4550–4330 calBCE	male	50-55	Narva culture	Left proximal phalange (4th)	88	1727138	0.205	36.82	172549	0.232844		0.1667	not assigned
Kretuonas4	Kretuonas 1B, Lithuania	55.26	26.098	grave 4			5500/5300–3100/2900	female	55+	Narva culture	Right petrous pyramid	100	1687256	21.722	42.7	976687	258.788	1–3%	0.3985	XX	U5b1b1a		1240k capture	half	43040114		993319	555881	INCLUDE	Tübingen: paired-end NextSeq500 (2x75bp); Kiel: paired-end HiSeq4000 (2x150 cycles)
Kretuonas5	Kretuonas 1B, Lithuania	55.26	26.098	grave 5	5540 ± 35	Poz-64677	4450–4340 calBCE	male	25-30	Narva culture	LRM2	76	1452286	0.963	51.53	4709654	2013.5	1–3%	0.3099	XY	U5b2b	I	1240k capture	half	4449361	2.87%(1.12–4.62%)	192523	103851	EXCLUDE FROM POPGEN (identical twin of Kretuonas2)	Jena: single-end HiSeq4000 (75 cycles)
Kretuonas6	Kretuonas 1B, Lithuania	55.26	26.098	grave 6			3100/2900–2100/2000	?	<3	Narva culture	Right tibial diaphysis (proximal end)	81	1430424	0.04	62.62	17923	0.167783		0.1111	not assigned
Kunila1	Kunila, Estonia	58.3255	26.1523	Kunila I				male	maturus	Corded Ware Culture	RLpM1	31.6	1130308	27.883	60.73	3047127	664.513	1–3%	0.2984	XY	U5b1h
Kunila2	Kunila, Estonia	58.3255	26.1523	Kunila II	3960 ± 40	Poz-10825	2580–2340 calBCE	male	adultus	Corded Ware Culture	URM3	50	951730	14.807	49.79	3219162	392.244	1–3%	0.2823	XY	J1c3	R1a1a1b	shotgun	yes/no	379155741	0.49%(0.06–0.92%)	382562	206809	INCLUDE (merge with data from Saag et al. 2017)	Jena: paired-end HiSeq4000 (2x101bp), paired-end HiSeq4000 (2x75 cycles)
MotalaAA	Kanaljorden, Motala, Sweden	58.5349	15.0458	ind. AA, skull fragment found inside the skull of individual 1, same ind. as 1913, 307 and 317	6735 ± 44	Ua-42645	5722–5564 calBCE	female	adult	Mesolithic Hunter-Gatherer	left temporal/petrous portion		4141087	18.846	51.68				0.1218	XX			shotgun	half	4141087			9321	INCLUDE (merge with Motala1913)	Jena: single-end HiSeq4000 (75 cycles)
Motala1913	Kanaljorden, Motala, Sweden	58.5349	15.0458	ind. AA, skull fragment found inside the skull of individual 1, same ind. as 307 and 317	6735 ± 44	Ua-42645	5722–5564 calBCE	female	adult	Mesolithic Hunter-Gatherer	left temporal	115	1802836	0.166	59.69	1243372	43.3983	0–2%	0.3154	XX	U5a2d		1240kcapture	half	7153199			21464	INCLUDE (merge with MotalaAA)	Jena: single-end HiSeq4000 (75 cycles)
Motala300	Kanaljorden, Motala, Sweden	58.5349	15.0458	ind. 7, skull mounted on wooden stake	7013 ± 76	Ua-42121	6016–5739 calBCE		maturus, 30-50 y	Mesolithic Hunter-Gatherer	calvarium	126	1430663	0.233	70.12	1357692	13.7004	97–99%	0.0954	not assigned
Motala307	Kanaljorden, Motala, Sweden	58.5349	15.0458	ind. AA, same ind. as 317 and 1913	see 1913	see 1913	5722–5564 calBCE	female	adult	Mesolithic Hunter-Gatherer	left parietal	110	2081749	0.128	53.74	1819996	28.2347	1–3%	0.3926	XX	U5a2d
Motala309	Kanaljorden, Motala, Sweden	58.5349	15.0458	BB, possibly same as ind. 6	6836 ± 32	Ua-51717	5781–5650 calBCE	male	adultus, 30+ y	Mesolithic Hunter-Gatherer	frontal	74	2081433	0.225	58.61	776239	54.3544	1–3%	0.329	XY	U5a2d
Motala311	Kanaljorden, Motala, Sweden	58.5349	15.0458		6965 ± 31	Ua-51718	5971–5751 calBCE		adult	Mesolithic Hunter-Gatherer	ulna	126	1590393	0.025	40.94	1004961	1.75834		0.3109	not assigned
Motala313	Kanaljorden, Motala, Sweden	58.5349	15.0458		6758 ± 32	Ua-51719	5716–5626 calBCE		adult	Mesolithic Hunter-Gatherer	femur	115	384	0	0	375	0.00362122		0	not assigned
Motala314	Kanaljorden, Motala, Sweden	58.5349	15.0458	BB, possibly same as ind. 6	see 309	see 309	5781–5650 calBCE	male	adult	Mesolithic Hunter-Gatherer	left parietal	130	1963497	0.27	63.09	1674167	90.4903	1–3%	0.3008	XY	U5a2d
Motala317	Kanaljorden, Motala, Sweden	58.5349	15.0458	ind. AA, same ind. as 307 and 1913	see 1913	see 1913	5722–5564 calBCE	female	adult	Mesolithic Hunter-Gatherer	occipital	122	1721557	0.114	52.13	1649250	48.2316	1–3%	0.4016	XX	U5a2d
Motala318	Kanaljorden, Motala, Sweden	58.5349	15.0458	skull mounted on wooden stake	6770 ± 31	Ua-51720	5719–5631 calBCE	male?	adult	Mesolithic Hunter-Gatherer	calvarium	148	1659292	0.613	41.13	555001	0.0934878		0.1667	not assigned
Motala363	Kanaljorden, Motala, Sweden	58.5349	15.0458	ind. 1	6701 ± 64	Ua-42116	5721–5515 calBCE	female	adult	Mesolithic Hunter-Gatherer	calvarium	84	1916243	0.122	58.85	1136199	37.5351	1–3%	0.3319	XX	U5a1
Motala4352	Kanaljorden, Motala, Sweden	58.5349	15.0458	skull fragment with injury from a pointed object	6896 ± 31	Ua-51721	5844–5718 calBCE		adultus, 25+ y	Mesolithic Hunter-Gatherer	calvarium	122	1703189	0.038	50.9	402190	1.8916		0.3446	not assigned
Naakamae1	Naakamäe, Estonia	58.154	22.1422	Naakamäe I	4125 ± 85	Ua-4822	2890–2480 calBCE	female	adult	Corded Ware Culture	ULpM2	74.2	700252	0.009	52.42	354286	6.7916	0–2%	0.2343	not assigned	U2e2a
Olsund	Ölsund, Hälsingland, Sweden	61.6585	17.0037	isolated find	3890±80	Ua-2138	2573–2140 calBCE	female?	28-45 y		petrous bone	3x50		26.6473	54.1867			0–2%		XY	U4c2a	R1a1a1b	1240k capture	half	20183246	0.38%(0.26–0.52%)	682911	383307	INCLUDE	Jena: single-end HiSeq4000 (75 cycles)
Plinkaigalis241	Plinkaigalis, Lithuania	55.4102	23.6468	grave 241	4030 ± 55	OxA-5928	2860–2410 calBCE	female	50-55	Corded Ware/Battle Axe culture	LRpM2	40	2484581	0.236	51.37	1203509	1104.3	1–3%	0.4074	XX	I2		1240k capture	half	9063107		190225	494936	INCLUDE	Tübingen: paired-end NextSeq500 (2x75bp); Kiel: paired-end HiSeq4000 (2x150 cycles)
Plinkaigalis242	Plinkaigalis, Lithuania	55.4102	23.6468	grave 242	4280 ± 75	OxA-5936	3260–2630 calBCE	female	40+	Corded Ware/Battle Axe culture	LLM1	73	2281044	6.3	40.1	3528680	1341.03	1–3%	0.3692	XX	W6a		1240k capture	half	29122717		861862	118370	INCLUDE	Tübingen: paired-end NextSeq500 (2x75bp); Kiel: paired-end HiSeq4000 (2x150 cycles)
Popovo2	Popovo, Karelia, Russia	61.2643	38.9052	grave 4, MAE RAS 6836-4			7500–5000 BCE			Mesolithic Hunter-Gatherer	tooth	50						0–2%		XY	U4d		1240k capture	half		too few reads	68042	36598	INCLUDE	Boston: paired-end NextSeq500 (2x75bp)
Saxtorp316_5527_5817	Kvärlöv, Saxtorp, Skåne, Sweden	55.8448	12.9695							Funnel Beaker Culture	occipitale	200	2397912	0.05	39.52	1002827	0.999638		0.0581	not assigned
Saxtorp389	Kvärlöv, Saxtorp, Skåne, Sweden	55.8448	12.9695						adult, no more than 40 y	Funnel Beaker Culture	loose molar 1	78	1924700	0.423	49.33	2548884	143.309	1–3%	0.3694	XX	T2b		1240k capture	half	5039387		96870	52905	EXCLUDE (contaminated)	Jena: single-end HiSeq4000 (75 cycles)
Saxtorp462T	Kvärlöv, Saxtorp, Skåne, Sweden	55.8448	12.9695						older adult	Funnel Beaker Culture	tooth (maxilla, cani)	72	1835759	0.119	48.32	2903577	147.159	1–3%	0.3491	XX	T2b
Saxtorp4815	Kvärlöv, Saxtorp, Skåne, Sweden	55.8448	12.9695							Funnel Beaker Culture	loose canin	95	1469259	0.097	54.24	1643131	244.604	1–3%	0.332	not assigned	T2b
Saxtorp5092	Kvärlöv, Saxtorp, Skåne, Sweden	55.8448	12.9695	ind. 1	4648 ± 55 (mean of two samples)	Ua-9810 4760±75, Ua-9811 4520±80	3631–3140 calBCE	female	adult, 20-30 y	Funnel Beaker Culture	frontale/parietale	100	2289781	0.016	50.96	1734772	1.84869		0.2483	not assigned
Saxtorp5094	Kvärlöv, Saxtorp, Skåne, Sweden	55.8448	12.9695	ind. 2	4690 ± 75	Ua-9809	3645–3196 calBCE	female	adolescent-adult	Funnel Beaker Culture	frontale	132	1610612	0.082	56.42	1175707	3.28602		0.1942	not assigned
Saxtorp5158T	Kvärlöv, Saxtorp, Skåne, Sweden	55.8448	12.9695		4686 ± 28	Ua-52673	3625–3371 calBCE		adolescent, 16-20	Funnel Beaker Culture	tooth (mandibula, molar 1, 2, )	80	3216970	1.687	50.65	3887299	353.06	50–52%	0.137	XX	H		1240k capture	yes/no	4442932		40083	20151	EXCLUDE (contaminated)	Jena: paired-end HiSeq4000 (2x75 cycles)
Saxtorp5164	Kvärlöv, Saxtorp, Skåne, Sweden	55.8448	12.9695	ind. 3	4975 ± 75	Ua-9808	3945–3647 calBCE		adolescent-adult	Funnel Beaker Culture	parietale	140	2122704	5.584	46.17	1578148	122.967	1–3%	0.2988	XX	T2b		1240k capture	yes/no	3998627		370367	189554	INCLUDE	Jena: paired-end HiSeq4000 (2x75 cycles)
Saxtorp5477	Kvärlöv, Saxtorp, Skåne, Sweden	55.8448	12.9695	ind. 3	see 5164	see 5164	3945–3647 calBCE		adolescent-adult	Funnel Beaker Culture	parietale	109	2222223	0.038	59.01	676249	1.20412		0.2136	not assigned
Saxtorp5478	Kvärlöv, Saxtorp, Skåne, Sweden	55.8448	12.9695	same individual as either 5092 or 5094						Funnel Beaker Culture		121	1674608	0.022	41.98	1783719	2.52115		0.3333	not assigned
Sope1	Sope, Estonia	59.2505	27.0232	Sope I	3969 ± 32,	UBA-29064	2575–2349 calBCE	female	adult	Corded Ware Culture	URM3	42	484558	0.104	63.83	1259104	707.298	1–3%	0.2476	not assigned	H5a1
Sope2	Sope, Estonia	59.2505	27.0232	Sope II	4090 ± 35	Poz-10827	2870–2490 calBCE	female	adult	Corded Ware Culture	right foot phalanx	75	889173	0.261	63.66	522468	3.07792	0–2%	0.2381	not assigned
Spiginas1	Spiginas, Lithuania	55.7679	22.4171	grave 1	5470 ± 40	Poz-61572	4440–4240 calBCE	male	35-45	Narva culture	ULpM1	51	3331298	5.778	52.66	1493955	1262.82	1–3%	0.3884	XY	H11a	I2a1a2a1a	1240k capture	half	41679516	1.07%(0.98–1.17%)	962584	962584	INCLUDE	Tübingen: paired-end NextSeq500 (2x75bp); Kiel: paired-end HiSeq4000 (2x150 cycles)
Spiginas2	Spiginas, Lithuania	55.7679	22.4171	grave 2	3580 ± 60	Poz-61573	2130–1750 calBCE	male	50-55	Corded Ware/Battle Axe culture	ULM2	89	1173127	3.381	58.6	207809	229.865	1–3%	0.3733	XY	I4a	R1a1a1b	1240k capture	half	24449883	1.65%(1.49–1.81%)	870598	501690	INCLUDE	Tübingen: paired-end NextSeq500 (2x75bp); Kiel: paired-end HiSeq4000 (2x150 cycles)
Spiginas3	Spiginas, Lithuania	55.7679	22.4171	grave 3	7780±65	OxA-5925	6400–6240 calBCE	female	?	Kunda culture	right humeral diaphysis	124	326	0.667	53	587	0		0	not assigned
Spiginas4	Spiginas, Lithuania	55.7679	22.4171	grave 4	7470 ± 60	Gin-5571	6440–6230 calBCE	female	30-35	Kunda culture	ULM1	75	1359701	1.055	55	561090	337.051	1–3%	0.4321	XX	U4a2		1240k capture	half	24346140		663885	393174	INCLUDE	Tübingen: paired-end NextSeq500 (2x75bp); Kiel: paired-end HiSeq4000 (2x150 cycles)
Tamula1	Tamula, Estonia	57.5045	26.5845	Tamula I	4680 ± 40	Poz-15645	3630–3360 calBCE	female	25-35yrs	Combed Ware Culture	LRpM1	34	490567	0.946	59.1	616665	200.22	1–3%	0.3521	XX	U5a1d2b		1240k capture	half	5174349		160270	86594	INCLUDE	Jena: single-end HiSeq4000 (75 cycles)
Tamula10	Tamula, Estonia	57.5045	26.5845	Tamula X	4902±52	UBA-27362	3890–3530 calBCE	female	18-21yrs	Combed Ware Culture	LM3	53.3	989873	0.126	55.61	728794	0.609632		0.0222	XX
Tamula11	Tamula, Estonia	57.5045	26.5845	Tamula XI	5331±44	UBA-27361	4330–4040calBCE	male	adult	Combed Ware Culture	URM1	60.5	1065383	0.005	35.57	1860979	0.745006		0.3103	not assigned
Tamula12	Tamula, Estonia	57.5045	26.5845	Tamula XII					~2 yrs	Combed Ware Culture	LUM2 deciduous	40.5	1212254	0.005	29.88	263846	0.25077		0.1739	not assigned
Tamula13	Tamula, Estonia	57.5045	26.5845	Tamula XIII					2-3 yrs	Combed Ware Culture	URM1	105	1326362	0.011	49.16	239334	0.128493		0.25	not assigned
Tamula15	Tamula, Estonia	57.5045	26.5845	Tamula XV					~1.5 yrs	Combed Ware Culture	right pars petrosa	134	505901	0.17	60.29	413686	0.180699		0.1176	not assigned
Tamula17	Tamula, Estonia	57.5045	26.5845	Tamula XVII				female	~2 yrs	Combed Ware Culture	URC	39.2	1289007	0.037	52.64	1572355	35.075	1–3%	0.3256	not assigned	U4a1
Tamula18	Tamula, Estonia	57.5045	26.5845	Tamula XIII	4696±39	UBA-27359	3640–3360 calBCE	female	25-35 yrs	Combed Ware Culture	URM3	32.1	1103554	1.027	55.81	347751	0.300682		0.037	XX
Tamula19	Tamula, Estonia	57.5045	26.5845	Tamula IXX	4925 ± 40	Hela-1337	3785–3640 calBCE	male	20-30 yrs	Combed Ware Culture	URM3	110.5	2419327	0.009	53.65	2128633	1.05836		0.2881	not assigned
Tamula20	Tamula, Estonia	57.5045	26.5845	Tamula XX				male	25-35 yrs	Combed Ware Culture	right pars petrosa	110	787061	0.224	44.98	140564	0.0430322		0	not assigned
Tamula21	Tamula, Estonia	57.5045	26.5845	Tamula XXI				male	25-35 yrs	Combed Ware Culture	left pars petrosa	60	811881	0.053	72.41	419105	0.416561		0.0417	not assigned
Tamula22	Tamula, Estonia	57.5045	26.5845	Tamula XXII	4830±39BP	Ua-43123	3700–3520 calBCE	male?	25-35 yrs	Combed Ware Culture	ULC	53	556200	0.494	54.8	590948	74.5784	1–3%	0.3709	not assigned	U5a1d2b
Tamula23	Tamula, Estonia	57.5045	26.5845	Tamula XXIII	5189±34	UBA-25995	4060–3950 calBCE	male	adult	Combed Ware Culture	right 1st metatarsal	125	639213	0.06	73.67	301234	0.00633714		0	not assigned
Tamula24	Tamula, Estonia	57.5045	26.5845	Tamula XXIV					~2 yrs	Combed Ware Culture	LRM deciduous	49.7	908378	0.008	35.22	547559	1.90941		0.0798	not assigned
Tamula25	Tamula, Estonia	57.5045	26.5845	Tamula XXV					adolescent	Combed Ware Culture	cranial fragment	130	1574878	0.133	76.43	242945	0.0245036		0	not assigned
Tamula3	Tamula, Estonia	57.5045	26.5845	Tamula III	4940 ± 40	Poz-10826	3800–3640 calBCE	male	25-35yrs	Combed Ware Culture	URM1	39	1079153	0.355	54.09	909308	39.5993	1–3%	0.2831	XY	U4d2	R1	1240k capture	half	5292117	1.15%(0.00-2.76%)	153219	82048	INCLUDE	Jena: single-end HiSeq4000 (75 cycles)
Tamula6	Tamula, Estonia	57.5045	26.5845	Tamula VI	4417±20	KIA-48956	3270–2920 calBCE		adult	Combed Ware Culture	ULC	75	1086022	0.009	47.36	647549	0.462792		0.1714	not assigned
Tamula7	Tamula, Estonia	57.5045	26.5845	Tamula VII	5760 ± 45	Hela-1335	4720–4500 calBCE		8yrs	Combed Ware Culture	LRM1	75.2	989232	0.009	60.26	401618	0.209488		0.3	not assigned
Tamula8	Tamula, Estonia	57.5045	26.5845	Tamula VIII	5370 ± 45	Hela-1336	4340–4050 calBCE	female	18-25yrs	Combed Ware Culture	LLM3	64.1	1172744	0.031	64.13	926877	135.607	0–2%	0.2313	not assigned	U5a1d1
Tamula9	Tamula, Estonia	57.5045	26.5845	Tamula XI				male?		Combed Ware Culture	LLM3	41.2	1094069	0.012	48.57	1187828	0.511618		0.1842	not assigned
Turlojiske1932	Turlojiškė (Kirsna1932), Lithuania	54.3623	23.3333	(Kirsna 1932)	2895 ± 55	OxA-5931	1230–920 calBCE	male	20-30	Bronze Age, Trzciniec culture (?)	URI1	55	1808867	0.274	52.7	241741	34.9555	0–2%	0.3033	XX	U5a2a1		1240k capture	half	4476235		82860	44740	INCLUDE	Jena: single-end HiSeq4000 (75 cycles)
Turlojiske1948	Turlojiškė1948, Lithuania	54.3623	23.3333	?			2100/2000–600 BC	male	25-35	Bronze Age, Trzciniec culture (?)	LLI1	34	1309577	0.038	40.81	282528	26.326	0–2%	0.3121	not assigned	T2b
Turlojiske1	Turlojiškė96 (Kirsna III), Lithuania	54.3623	23.3333	grave 1	2730 ± 30	Poz-66904	930–810 calBCE	male	35-45	Bronze Age, Trzciniec culture (?)	LRM1	68	1381062	0.693	53.54	179216	126.17	0–2%	0.2562	XY	T2b	R1a1a1b	1240k capture	half	1916909	0.00%(0.00–0.01%)	127416	68832	INCLUDE	Jena: single-end HiSeq4000 (75 cycles)
Turlojiske5	Turlojiškė1999, Lithuania	54.3623	23.3333	grave 5, 1999			2100/2000–600 BC	male	20-25	Bronze Age, Trzciniec culture (?)	Right femoral diaphysis	131	1493725	0.079	55.79	191548	94.235	0–2%	0.1619	XY	H5	CT	1240k capture	half	3932661	too few reads	59416	32622	INCLUDE	Jena: single-end HiSeq4000 (75 cycles)
Turlojiske6	Turlojiškė 1999, Lithuania	54.3623	23.3333	grave 6, 1999			2100/2000–600 BC	male	20-25	Bronze Age, Trzciniec culture (?)	LRpM1	62	1471807	0.014	49.47	101018	96.8757	0–2%	0.2685	not assigned	T2b
Turlojiske3	Turlojiškė II, Lithuania	54.3623	23.3333	grave 3	2736±60	Vs-1188	1010–800 calBCE	male	25-30	Bronze Age, Trzciniec culture (?)	LLM2	74	2173137	0.439	64.17	6562174	2551.75	1–3%	0.2629	XY	H4a1a1a3	R1a1a1b	1240k capture	half	8530937	3.43%(2.79–4.08%)	471779	285292	INCLUDE	Tübingen: paired-end NextSeq500 (2x75bp); Kiel: paired-end HiSeq4000 (2x150 cycles)
Turlojiske4	Turlojiškė II, Lithuania	54.3623	23.3333	grave 4	2590±75	Ua-16681	908–485 calBCE	male	20-25	Bronze Age, Trzciniec culture (?)	LLP2	71	2337774	0.011	35.19	283459	118.13	1–3%	0.2939	XY	H		1240k capture	half	2386255	too few reads	3457	2240	EXCLUDE (low coverage)	Tübingen: paired-end NextSeq500 (2x75bp); Kiel: paired-end HiSeq4000 (2x150 cycles)
UzOO77	Yuzhnyy Oleni Ostrov, Karelia, Russia	62.0464	35.3638	grave 54, MAE RAS 5773-77			5500–5000 BCE			Mesolithic Hunter-Gatherer	tooth	51								XX	R1b		1240k capture	half	10124480		530434	291372	INCLUDE	Jena: paired-end HiSeq4000 (2x75 cycles)
Valma1	Valma, Estonia	58.2044	25.5734	Valma I					young child	Combed Ware Culture	right pars petrosa	135	558031	0.166	60.44	474427	0.0563703		0.1667	not assigned
Valma2	Valma, Estonia	58.2044	25.5734	Valma II				female	young adult	Combed Ware Culture	LRpM2	70	1155608	0.026	83.32	429902	0.112741		0	not assigned
Valma3	Valma, Estonia	58.2044	25.5734	Valma III				male?	middle adult	Combed Ware Culture	left femur fragment	137	716876	0.062	79.46	386516	0.0563703		0	not assigned
Veibri1	Veibri, Estonia	58.2017	26.4653	quadruple burial, Veibri I/I	5580±39	Ua-43124	4490–4340 calBCE		12yrs	Narva Culture	LRM1	56.8	8478534	1.042	58.23	1972876	120.108	1–3%	0.3043	XX	U5b1
Veibri2	Veibri, Estonia	58.2017	26.4653	quadruple burial, Veibri I/II	6090 ± 45	Hela-1331	5210–4850 calBCE	female	25-32yrs	Narva Culture	URM1 or 2	89.4	1210072	0.114	53.45	512005	0.227533		0.4	XY
Veibri3	Veibri, Estonia	58.2017	26.4653	quadruple burial, Veibri I/III	5841±29	KIA-48842	4790–4610 calBCE		5yrs	Narva Culture	LRM2	86.6	1111868	0.03	53.16	185387	3.2253	0–2%	0.2712	not assigned
Veibri4	Veibri, Estonia	58.2017	26.4653	quadruple burial, Veibri I/IV	5940±22	KIA-48843	4900–4720 calBCE		4yrs	Narva Culture	URC	36.4	307203	8.083	57.19	435173	173.693	1–3%	0.2712	XX	U5b1		1240k capture	half	6149857		542733	298575	INCLUDE	Jena: single-end HiSeq4000 (75 cycles)

## Sheet: Blanks
Sample Name	screening: # of raw reads from shotgun sequencing	screening: # of meged/qf reads from shotgun sequencing	screening: % endogenous DNA	screening: duplication factor	screening: average fragment length	Genetic sex	screening: # of raw reads from sequencing of mtDNA enriched libraries	screening: # of merged/qf reads from sequencing of mtDNA enriched libraries	screening: # reads mapping to mtDNA	screening: % deamination at 5'-end
ABI717_ExtractionBlank	1464838	103373	2.051	1.108	42.74	n/a	198786	30398	22	0
ABI722_ExtractionBlank	1877682	147375	0.927	1.067	47.96	n/a	268028	43139	27	0
ABI723_ExtractionBlank	2138218	431746	0.164	1.144	41.86	n/a	489818	119599	15	0.25
ABI729_ExtractionBlank	2350894	213214	0.955	1.333	43.86	n/a	307772	64014	8	0
ABI734_ExtractionBlank	1738812	117976	0.917	1.224	42.7	n/a	406284	90002	7	0
ABI803_ExtractionBlank	2688032	919176	1.291	1.389	59.34	n/a	611504	205656	29	0
ABI804_ExtractionBlank	2742454	907617	2.589	1.419	58.82	n/a	619920	217223	40	0
ABI834_ExtractionBlank	718126	301089	1.957	1.292	45.96	n/a	66810	21567	3	0
ABI835_ExtractionBlank	5546	1971	1.218	1	93.08	n/a	173788	47108	2	0
ABI838_ExtractionBlank	285040	97779	1.957	1.292	70.23	n/a	133776	32693	1	0
ABI839_ExtractionBlank	4048636	1659450	1.218	1	82.39	n/a	266294	79678	2	0
ABI849_ExtractionBlank	104094	42418	0.779	1.087	79.83	n/a	229212	65565	9	0
ABI850_ExtractionBlank	95224	19889	0.699	1.68	63.39	n/a	162580	17688	2	0
ABI860_ExtractionBlank	1228980	366047	49.114	1.078	77.41	n/a	57422	10587	0	n/a
ABI861_ExtractionBlank	580284	180433	3.298	1.116	87.24	n/a	27744	5444	0	n/a
ABI886_ExtractionBlank	802032	254048	6.033	4.238	105.62	n/a	147988	29928	1	0
ABI887_ExtractionBlank	1124808	327009	10.205	3.178	107.68	n/a	61574	12348	2	0
ABI704_LibraryBlank	1358750	53869	1.665	1.274	40.05	n/a	242268	39808	3	0
ABI705_LibraryBlank	1599326	70166	1.179	1.247	39.74	n/a	268158	49374	8	0
ABI706_LibraryBlank	1795352	69978	1.706	1.316	41.3	n/a	684402	227204	18	0
ABI707_LibraryBlank	1810686	54137	1.251	1.224	42.53	n/a	680138	128556	0	n/a
ABI780_LibraryBlank	2171660	128267	6.119	1.602	45.84	n/a	933380	183226	60	0.0833
ABI781_LibraryBlank	1497000	81830	4.464	1.312	67.13	n/a	853690	159346	28	0
ABI805_LibraryBlank	2135862	267654	9.669	2.067	60.52	n/a	802266	179198	29	0.0714
ABI806_LibraryBlank	2245704	326207	7.185	1.826	61.76	n/a	615232	140569	28	0
ABI1003_LibraryBlank	189060	417	6.954	1.036	51.39	n/a	130866	115	1	0
ABI1004_LibraryBlank	79340	383	18.538	1.044	57.82	n/a	45718	61	0	n/a
ABI1005_LibraryBlank	883160	3049	5.576	1.25	43.41	n/a	350034	410	2	0
ABI1006_LibraryBlank	1035836	107296	5.05	7.718	64.26	n/a	165710	11719	3	0
ABI1007_LibraryBlank	907228	33359	4.032	2.622	63.21	n/a	292682	5442	0	n/a
ABI1008_LibraryBlank	1274864	110415	2.202	2.922	73.94	n/a	369366	22061	0	n/a
ABI1009_LibraryBlank	712782	73994	16.057	1.597	65.38	n/a	159456	11418	9	0
ABI1010_LibraryBlank	512248	47366	16.229	1.51	67.28	n/a	115284	7556	29	0.3333
